# Supplementary material for: The neural basis of hot and cold cognition in depressed patients, unaffected relatives, and low-risk healthy controls: An fMRI investigation
Source: J Affect Disord. 2020 Sep 1;274:389–98. doi: 10.1016/j.jad.2020.05.022 (PMC7369634; doi:10.1016/j.jad.2020.05.022)
Supplement: Supplementary file 1 [file mmc1.xml]

<?xml version="1.0" encoding="UTF-8" standalone="no"?><data:data><datasets><author>cln42@medschl.cam.ac.uk</author><type>0</type><dataset><value>1</value><reason>The authors do not have permission to share data</reason><comments/></dataset></datasets></data:data>
